# Supplementary material for: Nuclear IGF1R interact with PCNA to preserve DNA replication after DNA-damage in a variety of human cancers
Source: PLoS One. 2020 Jul 23;15(7):e0236291. doi: 10.1371/journal.pone.0236291 (PMC7377393; doi:10.1371/journal.pone.0236291)
Supplement: S1 Table — (XLSX) [file pone.0236291.s014.xlsx]

## Sheet: Blad1
Supplementary table 1: Proximity ligation assay (PLA) in clinical cases
				IGF-1R / PCNA PLA
Tumor	Patient	Diagnosis	Entity	Nuclear	Cytoplasmic	RAD18 / PCNA PLA	Mutational burden rank	Misc.
1	1	Invasive urothelial carcinoma	Primary tumor	Negative	Few			Neoadjuvant treatment
2	2	Invasive urothelial carcinoma	Primary tumor	Moderate	Moderate		3
3	3	Invasive urothelial carcinoma	Primary tumor	Moderate	Moderate	Moderate	3
4	4	High-grade serous ovarian carcinoma	Primary tumor	Moderate	Moderate	Strong	5
5	5	High-grade serous ovarian carcinoma	Primary tumor	Few	Few	Strong	5
6	6	Pulmonary adenocarcinoma, high grade	Primary tumor	Few	Few		2
7	7	Pulmonary adenocarcinoma, intermediate grade	Primary tumor	Moderate	Moderate		2
8	8	Pulmonary adenocarcinoma, intermediate grade	Primary tumor	Few	Few		2
9	9	Colorectal carcinoma	Liver metastasis	Few	Few		7
10	10	Malignant melanoma	Lymph node metastasis	Negative	Negative		1
11	11	Malignant melanoma	Skeletal metastasis	Negative	Few		1
12	12	Malignant melanoma	Primary tumor	Few	Few	Moderate	1
13	13	Malignant melanoma	Primary tumor	Moderate	Moderate		1
14	14	Invasive mammary ductal carcinoma (No Special Type), NHG 3	Primary tumor	Negative	Negative	Negative		Neoadjuvant treatment
15	15	Invasive mammary ductal carcinoma (No Special Type), NHG 1	Primary tumor	Negative	Negative	Few		Neoadjuvant treatment
16	16	Invasive mammary ductal carcinoma (No Special Type), NHG 2	Primary tumor	Moderate	Moderate	Strong		Neoadjuvant treatment
17	17	Invasive mammary ductal carcinoma (No Special Type), NHG 3	Primary tumor	Negative	Negative	Moderate		Neoadjuvant treatment
18	18	Invasive mammary lobular carcinoma, NHG 2	Primary tumor, preoperative biopsy	Negative	Negative		6
18	18	Invasive mammary lobular carcinoma, NHG 2	Primary tumor	Negative	Negative	Moderate		Neoadjuvant treatment
19	19	Invasive mammary ductal carcinoma (No Special Type), NHG 3	Primary tumor, preoperative biopsy	Moderate	Few		6
19	19	Invasive mammary ductal carcinoma (No Special Type), NHG 3	Primary tumor	Negative	Negative			Neoadjuvant treatment
20	20	Malignant peripheral nerve sheet tumor (MPNST) / Sarcoma	Primary	Few	Few		n.a.
21	21	Parathyroid adenoma	Primary	Negative	Few		n.a.
22	22	Cutaneous squamous cell carcinoma	Lymph node metastasis	Few	Moderate		1
23	23	Cervical squamous cell carcinoma, high grade	Primary tumor	Moderate	Moderate	Strong	4
24	24	Cervical squamous cell carcinoma, high grade	Primary tumor	Few	Few	Few	4
25	25	Cervical squamous cell carcinoma, intermediate grade	Primary tumor	Negative	Negative	Strong	4
26	26	Cervical squamous cell carcinoma, high grade	Primary tumor	Few	Few	Strong	4
27	27	Cervical squamous cell carcinoma, intermediate grade	Primary tumor	Moderate	Moderate		4
28	28	Oral squamous cell carcinoma	Lymph node metastasis	Few	Few		4	HPV-neg
29	29	Oral squamous cell carcinoma	Primary tumor	Few	Few		4	HPV-neg
30	29	Oral squamous cell carcinoma	Lymph node metastasis	Few	Few		4	HPV-neg
31	30	Oral squamous cell carcinoma	Primary tumor	Few	Few		4	HPV-pos
32	27	Oral squamous cell carcinoma	Primary tumor	Moderate	Few	Moderate	4	HPV-neg
33	28	Oral squamous cell carcinoma	Primary tumor	Moderate	Few	Moderate	4	HPV-pos
34	29	Oral squamous cell carcinoma	Primary tumor	Moderate	Few	Moderate	4	HPV-neg
35	30	Merkel cell carcinoma	Primary tumor	Negative	Negative		n.a.
